# Supplementary material for: Short-term detraining in semi-professional male football players: impact of a 5-day mid-season break on performance - an observational study
Source: BMC Sports Sci Med Rehabil. 2026 Apr 9;18:242. doi: 10.1186/s13102-026-01654-4 (PMC13191973; doi:10.1186/s13102-026-01654-4)
Supplement: Supplementary file 1 — Supplementary Material 1. [file 13102_2026_1654_MOESM1_ESM.xlsx]

## Sheet: DATABASE
ID	Weight_1	BFM_(Body_Fat_Mass)_1	FFM_(Fat_Free_Mass)_1	Weight_2	BFM_(Body_Fat_Mass)_2	FFM_(Fat_Free_Mass)_2	CMJ_1_	CMJ_2_	SJ_1	SJ_2	Add_MI_DTA._1	Add_MI_DTA.2	Add_MI_ESQ._1	Add_MI_ESQ._2	Abd_MI_DTA._1	Abd_MI_DTA._2	Abd_MI_ESQ._1	Abd_MI_ESQ._2	TT_RAST_1	TT_RAST_2	PP_1	PP_2	PPR_1	PPR_2	PM_1	PM_2	IF_1	IF_2	Vmáx._1	Vmáx._2
1001	68.6	8	60.6	69.1	8.4	60.7	42.1	38	38.6	36.7	44.3	47.3	45.4	43.2	50.3	49.2	47.1	53.8	29.22	29.81	1006.97	820.53	14.69	13.27	749.86	699.38	15.57	8.12	28.83	26.87
1002	69.3	6.2	63.1	70.4	5.7	64.7	41.4	41.2	41.1	42.7	50.7	46.2	51.5	54.9	42.4	47.7	42.1	49.3	30.34	30.56	730.48	841.34	10.54	11.95	659.41	664.02	4.63	9.61	26.42	26.92
1003	62.1	5.9	56.2	61.3	6	55.3	999	999	999	999	53.9	49.1	48.3	44.6	50.7	47.9	48.5	47.3	999	999	999	999	999	999	999	999	999	999	999	999
1004	79.2	11.9	67.3	77.9	11.3	66.6	37.5	35.3	37.9	36.1	36.6	46.9	46.5	40.1	59.5	48	58.1	50.4	28.6	29.69	971.2	936.96	12.26	12.03	898	800.47	5.99	9.72	27.2	26.98
1005	83.9	11	72.9	84.5	10.7	73.8	32	34.2	33.1	35.1	47.1	48	55.9	57.2	46.7	43.5	44.4	42.7	31.21	32.7	917.82	794.27	10.94	9.4	742.19	647.3	10.14	7.73	26.14	24.85
1006	80.8	7.7	73.1	999	999	999	39.7	999	37.9	999	42.3	999	29.7	999	61	999	68.2	999	29.07	999	1071.85	999	13.27	999	896.16	999	14.88	999	27.88	999
1007	83.1	11.5	71.6	83.5	12.3	71.2	999	40.4	999	38.9	55.8	58.3	62.1	59.8	54.6	53.8	52.9	54.8	999	30.59	999	885.6	999	10.61	999	777.07	999	6.99	999	25.87
1008	69.4	11.1	58.3	70	11.1	58.9	38.3	40.1	36.3	40.5	48.5	53.5	51.7	56.6	50.9	50.7	51	53.3	30.44	29.56	763.942	904.356	11.0078	12.9194	656.916	730.535	7.74845	10.4318	26.1954	27.6316
1009	65.4	7.2	58.2	66.7	5.9	60.8	39.3	37.6	36.4	33.3	31.6	36.9	25.2	36.2	35.8	36.3	43.6	39	29.1	32.71	833.91	567.9	12.75	8.51	709.04	507.24	7.41	4.29	27.51	24.05
1010	92.5	11.8	80.7	93.4	11.5	81.9	42.8	39.4	41.2	38.6	44	47.4	39.8	38.2	52.9	51.4	47.3	52.5	29.76	34.39	1134.29	790.69	12.26	8.47	939.67	627.52	12.1	10.76	27.16	24
1011	78.3	7.3	71	79.5	8.6	70.9	46.5	45.8	47.4	46.2	49.7	34.1	50.3	38.9	999	39.8	999	40.5	30.59	31.82	856.56	798.1	10.94	10.04	727.85	663.72	7.18	9.56	26.14	24.85
1012	71.3	6.5	64.8	72.1	6.1	66	53.9	53.7	53.6	57.7	45.5	43.9	47.5	50.6	46	49.8	49.9	52.6	27.57	27.99	1083.36	1064.22	15.2	14.7603	910.51	866.549	11.7	11.0513	29.16	28.833
1013	75.7	7.6	68.1	75.5	9.5	66	36.1	37.8	43.3	44.6	48.7	52.6	48.5	53	50	49.4	48.4	53.8	30.97	29.92	843.77	873.98	11.15	11.58	684.57	751.16	8.54	7.85	26.14	26.64
1014	78	10.9	67.1	77.9	11.5	66.4	42.5	44.4	42.7	44.7	54.3	52.9	55.4	56.5	55.2	55.5	55.5	59.2	31.87	32.31	778.33	758.86	9.98	9.74	647.32	621.64	8.06	8.88	25.35	25.15
1015	83.1	8	75.1	81.7	6.6	75.1	999	37.4	999	38.3	51.7	48.6	53.8	49	55.6	56.9	59.3	58.7	999	31.23	999	899.34	999	11.01	999	720.61	999	10.15	999	26.2
1016	72.7	4.8	67.9	72	5.5	66.5	41.2	41.5	40	40.8	41.7	41.7	50.1	45.5	52	45.7	54.1	47.1	30.11	30.5	857.78	894.42	11.8	12.42	725.2	689.77	12.77	11.75	26.81	27.27
1017	68.7	8.6	60.1	69	8.5	60.5	999	999	999	999	58	57.4	60.5	44.9	999	39.1	999	44.4	999	999	999	999	999	999	999	999	999	999	999	999
1018	77.3	5.7	71.6	77.4	6.2	71.2	39.8	52.4	40	45.5	42.8	47.5	40.8	41.1	36.2	44.9	41.9	47.4	28.05	28.67	1011.92	943.014	13.09	12.1836	929.215	870.706	6.48	4.78	27.75	27.0968
1019	63	6.6	56.4	63.6	6.7	56.9	42.5	44.6	42.1	44.3	39.7	38.4	42	42.5	37.7	45.2	40.2	45.2	29.06	29.84	803.3	736.22	12.75	11.58	684.25	635.78	7.14	5.33	27.5	26.64
1020	87.2	12.2	75	86.8	12	74.8	40.1	39.8	38.3	40	61.4	57.8	67.2	62.8	55.8	54.3	51.4	52	30.43	30.45	984.23	932.03	11.29	10.74	827.01	821.2	9.42	8.68	26.42	25.98
1021	65.2	6.5	58.7	66.6	7.6	59	40.7	38.6	41	39.3	32.4	27.4	35	28.3	38.1	34.5	39.3	38.2	30.47	30.9	687.26	790.85	10.54	11.87	614.23	609.4	6.09	9.19	25.82	26.87
1022	82.7	11.4	71.3	83.6	12.8	70.8	44.1	40.4	42.5	40.4	51.5	46.2	47.4	47.1	50.4	58	53	58.1	30.31	31.31	904.69	790.48	10.94	9.46	795.62	723.86	9.65	5.48	26.14	24.9

## Sheet: Codification
Weight / Body Mass		kg
BFM_(Body Fat Mass)		kg
FFM_(Fat Free Mass)		kg
CMJ - Countermovement Jump		cm
SJ - Squat Jump		cm
Add - Adduction		kg
Abd - Abduction		kg
TT RAST - Total Time (6 Sprints Sum)		s
PP - Peak Power in RAST		W
PPR - Relative Peak Power		W.kgˉ¹
PM - Mean Power		W
IF - Fatigue Index		%
Vmáx. - Maximum Speed in RAST		km/h
999 - Did not perform the assessment
